# Supplementary material for: Analysis of Collapse–Snapback Phenomena in Capacitive Micromachined Ultrasound Transducers
Source: Micromachines (Basel). 2025 Jan 29;16(2):160. doi: 10.3390/mi16020160 (PMC11857622; doi:10.3390/mi16020160)
Supplement: Supplementary file 1 [file micromachines-16-00160-s001.zip]

Archive with 5 entries (4 files):
- Supplementary-Files/
- Supplementary-Files/S1_LCR-CV-AC=1V.svg
- Supplementary-Files/S2_LDV-ConventionalMode-DC=10V.mp4
- Supplementary-Files/S3_LDV-CollapseSnapbackMode-DC=19V.mp4
- Supplementary-Files/S4_LDV-DeepCollapseMode_DC=30V.mp4
